# Supplementary material for: Machine Learning Model in Predicting Sarcopenia in Crohn’s Disease Based on Simple Clinical and Anthropometric Measures
Source: Int J Environ Res Public Health. 2022 Dec 30;20(1):656. doi: 10.3390/ijerph20010656 (PMC9819919; doi:10.3390/ijerph20010656)
Supplement: Supplementary file 1 [file ijerph-20-00656-s001.zip]

Archive with 1 entries (1 files):
- ijerph-2020535-supplementary.pdf
